# Supplementary material for: Spheres-in-Grating Assemblies with Altered Photoluminescence and Wetting Properties
Source: Nanomaterials (Basel). 2022 Mar 25;12(7):1084. doi: 10.3390/nano12071084 (PMC9000395; doi:10.3390/nano12071084)
Supplement: Supplementary file 1 [file nanomaterials-12-01084-s001.zip]

Archive with 1 entries (1 files):
- nanomaterials-1636826-supplementary.pdf
